# Supplementary material for: Microfluidic Manufacture of Lipid-Based Nanomedicines
Source: Pharmaceutics. 2022 Sep 14;14(9):1940. doi: 10.3390/pharmaceutics14091940 (PMC9506151; doi:10.3390/pharmaceutics14091940)
Supplement: Supplementary file 1 [file pharmaceutics-14-01940-s001.zip]

Archive with 1 entries (1 files):
- pharmaceutics-1878010-supplementary.pdf
